# Supplementary material for: Reading speed in school-age children with intermittent exotropia
Source: Sci Rep. 2022 Jun 8;12:9423. doi: 10.1038/s41598-022-13293-z (PMC9177830; doi:10.1038/s41598-022-13293-z)
Supplement: Supplementary file 1 — Supplementary Information. [file 41598_2022_13293_MOESM1_ESM.xlsx]

## Sheet: IXT
patient	gender	age	deviation angle@N	deviation angle@D	control score@N	control score@D	control score	BI@N	BO@N	BI@D	BO@D	TNO	RDS	irest1	irest6	avespeed	logTNO	logRDS	ratio@N	ratio@D
P1	1	10	8	10	0	0	0	30	18	16	14	60	63	167.8	194	180.9	1.77815	1.79934	2.25	1.4
P2	1	10	35	30	0	4	4	25	25	2	2	960	800	198.3	207.3	202.8	2.98227	2.90309	0.714286	0.0666667
P3	1	10	35	30	0	1	1	18	30	30	12	120	63	204	205.9	204.95	2.07918	1.79934	0.857143	0.4
P4	1	10	45	45	0	1	1	25	18	20	14	240	800	270	229.1	249.55	2.38021	2.90309	0.4	0.311111
P5	2	10	25	25	0	4	4	16	16	12	4	480	200	128.5	109.2	118.85	2.68124	2.30103	0.64	0.16
P6	2	10	40	35	0	3	3	12	12	8	4	120	100	184.5	167.2	175.85	2.07918	2	0.3	0.114286
P7	2	10	35	30	0	1	1	18	6	6	2	60	200	170.9	207.3	189.1	1.77815	2.30103	0.171429	0.0666667
P8	2	10	20	20	0	0	0	25	12	25	12	60	200	194	197.6	195.8	1.77815	2.30103	0.6	0.6
P9	2	10	30	30	0	4	4	20	30	2	2	60	200	199.6	199.6	199.6	1.77815	2.30103	1	0.0666667
P10	1	11	25	30	0	0	0	45	20	14	6	240	100	240	228	234	2.38021	2	0.8	0.2
P11	1	11	35	30	0	3	3	16	12	4	4	120	100	235.3	253.3	244.3	2.07918	2	0.342857	0.133333
P12	1	11	25	20	0	0	0	12	8	12	8	120	800	276.6	285.2	280.9	2.07918	2.90309	0.32	0.4
P13	2	11	35	25	0	3	3	30	12	30	40	240	200	152	142.5	147.25	2.38021	2.30103	0.342857	1.6
P14	2	11	8	10	0	0	0	14	25	8	16	60	200	198	192	195	1.77815	2.30103	3.125	1.6
P15	2	11	30	25	0	3	3	16	16	16	2	120	100	230.8	208.6	219.7	2.07918	2	0.533333	0.08
P16	1	12	20	18	0	0	0	20	20	30	4	120	100	145.7	158.9	152.3	2.07918	2	1	0.222222
P17	1	12	25	25	0	0	0	12	25	6	12	240	200	195.3	228	211.65	2.38021	2.30103	1	0.48
P18	1	12	25	25	0	1	1	8	12	8	8	240	800	275.6	298	286.8	2.38021	2.90309	0.48	0.32
P19	2	12	35	30	0	1	1	14	12	12	4	960	800	205.9	229.5	217.7	2.98227	2.90309	0.342857	0.133333
P20	2	12	50	50	0	0	0	30	18	16	12	60	63	276	276	276	1.77815	1.79934	0.36	0.24
P21	1	13	45	40	0	1	1	25	18	25	8	480	400	219.5	223.9	221.7	2.68124	2.60206	0.4	0.2
P22	1	13	25	30	0	0	0	30	20	25	18	60	63	204	250.9	227.45	1.77815	1.79934	0.8	0.6
P23	1	13	50	45	0	0	0	18	16	25	12	480	800	276.4	268.2	272.3	2.68124	2.90309	0.32	0.266667
P24	1	13	35	35	0	0	0	25	25	20	6	240	800	300	300	300	2.38021	2.90309	0.714286	0.171429
P25	1	13	25	25	0	0	0	14	40	12	16	120	100	320.4	280	300.2	2.07918	2	1.6	0.64
P26	2	13	45	40	0	4	4	25	30	2	2	60	800	226.5	233.8	230.15	1.77815	2.90309	0.666667	0.05
P27	2	13	35	30	0	3	4	35	4	2	2	480	800	223.9	248.1	236	2.68124	2.90309	0.114286	0.0666667
P28	1	14	45	40	0	0	0	35	30	20	18	960	800	273.4	281.3	277.35	2.98227	2.90309	0.666667	0.45
P29	2	14	40	35	0	0	0	16	16	14	12	120	100	325.7	340	332.85	2.07918	2	0.4	0.342857
P30	2	10	40	35	1	5	6	40	12	2	2	60	800	195	230.7	212.85	1.77815	2.90309	0.3	0.0571429
P31	1	11	20	20	1	1	2	25	20	16	14	120	100	261.9	284.2	273.05	2.07918	2	1	0.7
P32	1	12	14	14	1	2	3	35	4	16	4	960	800	253.3	238.4	245.85	2.98227	2.90309	0.285714	0.285714
P33	1	12	20	20	1	1	2	16	12	12	8	120	100	311.4	267.9	289.65	2.07918	2	0.6	0.4
P34	1	12	18	18	1	1	2	12	8	12	8	60	100	312.7	307.1	309.9	1.77815	2	0.444444	0.444444
P35	1	12	65	60	1	3	4	2	35	2	2	60	800	306	325.7	315.85	1.77815	2.90309	0.538462	0.0333333
P36	2	12	20	18	1	2	3	14	2	20	30	60	63	183.6	187.4	185.5	1.77815	1.79934	0.1	1.66667
P37	2	12	35	30	1	2	3	40	18	8	2	120	100	223.8	237	230.4	2.07918	2	0.514286	0.0666667
P38	2	12	30	20	1	1	2	25	20	12	6	120	200	270	286.9	278.45	2.07918	2.30103	0.666667	0.3
P39	2	13	35	35	1	1	2	20	25	2	2	480	800	196.4	213.5	204.95	2.68124	2.90309	0.714286	0.0571429
P40	2	13	35	30	1	1	2	14	25	20	12	480	800	238.4	241.6	240	2.68124	2.90309	0.714286	0.4
P41	2	13	45	50	1	3	4	25	45	25	45	480	800	278.2	255	266.6	2.68124	2.90309	1	0.9
P42	1	10	40	40	2	4	6	30	30	2	2	960	800	129.3	129.4	129.35	2.98227	2.90309	0.75	0.05
P43	2	10	60	55	2	3	5	2	2	2	2	240	200	154.6	166.9	160.75	2.38021	2.30103	0.0333333	0.0363636
P44	1	11	40	40	2	5	7	18	12	2	2	60	400	264	228	246	1.77815	2.60206	0.3	0.05
P45	1	11	35	25	2	5	7	35	6	2	2	60	200	270	280.3	275.15	1.77815	2.30103	0.171429	0.08
P46	1	12	35	30	2	4	6	35	4	2	2	960	800	235.4	270	252.7	2.98227	2.90309	0.114286	0.0666667
P47	1	12	50	45	2	4	6	30	12	14	8	960	800	246.5	262.3	254.4	2.98227	2.90309	0.24	0.177778
P48	2	12	20	14	2	4	6	2	2	2	2	480	800	240	268.2	254.1	2.68124	2.90309	0.1	0.142857
P49	1	14	20	16	2	5	7	16	16	16	16	120	800	212.9	207.9	210.4	2.07918	2.90309	0.8	1
P50	1	14	30	20	2	3	5	30	20	20	25	60	200	292.3	285	288.65	1.77815	2.30103	0.666667	1.25
P51	1	10	45	40	3	3	6	14	6	8	2	120	400	187.5	145.7	166.6	2.07918	2.60206	0.133333	0.05
P52	1	10	40	35	3	3	6	2	2	2	2	120	63	253	218.3	235.65	2.07918	1.79934	0.05	0.0571429
P53	2	10	40	35	3	3	6	25	30	4	2	480	200	123.4	102.3	112.85	2.68124	2.30103	0.75	0.0571429
P54	1	11	25	25	3	5	8	30	45	20	45	960	800	218.6	248.1	233.35	2.98227	2.90309	1.8	1.8
P55	1	11	30	35	3	5	8	2	2	2	2	60	800	324.9	349.2	337.05	1.77815	2.90309	0.0666667	0.0571429
P56	2	11	45	40	3	5	8	20	4	2	2	60	800	152	173.2	162.6	1.77815	2.90309	0.0888889	0.05
P57	2	11	50	50	3	4	7	40	4	35	4	60	800	192	234	213	1.77815	2.90309	0.08	0.08
P58	2	12	30	25	3	5	8	25	12	2	2	960	800	255	251.7	253.35	2.98227	2.90309	0.4	0.08
P59	1	13	40	35	3	3	6	25	45	35	12	120	100	255	286.9	270.95	2.07918	2	1.125	0.342857
P60	2	10	40	35	4	4	8	18	4	16	2	60	800	158	179	168.5	1.77815	2.90309	0.1	0.0571429
P61	2	10	35	30	4	5	9	8	6	2	2	120	800	229.4	243.3	236.35	2.07918	2.90309	0.171429	0.0666667
P62	1	11	30	20	4	5	9	30	8	2	2	960	800	262.3	278.2	270.25	2.98227	2.90309	0.266667	0.1
P63	2	14	50	45	4	4	8	2	2	2	2	480	800	203.5	180.9	192.2	2.68124	2.90309	0.04	0.0444444

## Sheet: normal
Normal	age	NPC	FLAP	AMP	BI@N	BO@N	BI@D	BO@D	logTNO	logRDS	speed
N1	10	3	8	5.5	12	18	12	20	2.07918	2	223.15
N2	10	3	5	5	14	45	10	25	2.68124	1.79934	274.45
N3	10	6	3	4	16	25	10	16	2.07918	1.79934	227.05
N4	10	5	10	7	16	18	8	16	1.47712	1.79934	228.2
N5	10	3	6	5.5	10	18	10	35	2.07918	1.79934	270.15
N6	10	5	6	7	10	18	8	14	1.77815	1.79934	249.7
N7	10	4.5	8	6	16	12	8	10	1.77815	1.79934	250.25
N8	10	5	4	9	12	35	10	20	1.77815	2	269.3
N9	10	3	4	4.5	16	25	8	8	2.07918	1.79934	244.05
N10	10	3	5	7	16	25	14	16	2.98227	2.90309	259.1
N11	10	3	2	5	18	35	8	30	2.07918	2.90309	268.2
N12	10	3	11	4	18	18	10	12	2.68124	2.90309	266.15
N13	10	3	9	8	25	35	10	6	1.47712	2.30103	296.35
N14	10	5	8	7	25	25	10	12	1.77815	2	276.5
N15	11	3	8	6.5	18	35	8	14	2.68124	2.30103	215.4
N16	11	5	11	6.5	14	35	10	10	2.07918	2.90309	248.1
N17	11	3	7	6	6	6	6	2	2.07918	2	274.6
N18	11	3	1	4	18	25	6	10	2.38021	2.30103	247.8
N19	11	5	10	7	8	25	10	18	2.98227	2.90309	245.4
N20	11	5.5	4	5.5	8	30	10	14	2.38021	2.90309	343.65
N21	11	8	10	6.5	30	14	30	14	1.77815	2.90309	291
N22	11	8	5	5	10	30	30	10	2.07918	2.90309	324.35
N23	11	3	4	5.5	20	45	10	25	2.07918	1.79934	255.5
N24	11	3	4	5	8	16	8	16	2.07918	1.79934	228
N25	11	5	7	5.5	20	30	10	40	1.77815	1.79934	270
N26	11	3	6	7	10	40	6	12	1.77815	2.30103	332.85
N27	11	5	9	7.5	25	30	25	30	1.77815	1.79934	227.4
N28	12	5	7	7	16	45	16	45	1.77815	1.79934	222.8
N29	12	7	11	10	14	25	10	25	1.77815	1.79934	254.65
N30	12	3	10	6.5	14	25	12	25	2.98227	2.60206	223.45
N31	12	10	6	4	18	20	6	6	1.77815	1.79934	297.35
N32	12	4	6	10	10	30	8	8	2.68124	2.30103	247.3
N33	12	3	8	5	12	25	8	25	1.47712	2.90309	255.2
N34	12	3	6	6.5	12	12	2	16	2.07918	2	339.35
N35	12	3	8	5	25	40	18	10	2.07918	2.60206	258.7
N36	12	3	9	9	12	14	8	12	2.38021	2.90309	354.05
N37	12	3	13	5.5	16	30	8	4	2.07918	2.90309	282.1
N38	12	5	9	6.5	18	30	8	14	2.07918	2.60206	228.75
N39	12	3	12	4.25	20	20	14	6	2.38021	2.60206	236.55
N40	13	3	15	6.5	10	25	10	25	2.98227	1.79934	246
N41	13	3	1	9	10	45	10	40	1.77815	1.79934	278.8
N42	13	6	10	10	14	40	14	40	2.07918	1.79934	272.35
N43	13	4	4	9	16	40	16	45	2.38021	1.79934	292.5
N44	14	7	11	9.5	10	25	10	10	1.77815	1.79934	282
